# Supplementary material for: Initial Insights Into the Genetic Epidemiology of SARS-CoV-2 Isolates From Kerala Suggest Local Spread From Limited Introductions
Source: Front Genet. 2021 Mar 17;12:630542. doi: 10.3389/fgene.2021.630542 (PMC8010186; doi:10.3389/fgene.2021.630542)
Supplement: Supplementary Table 2 — GISAID acknowledgment table for genomes from India considered for phylogenetic analysis. [file Table_2.XLSX]

## Sheet: Sheet1
Haplogroup	Mutations Unique to Haplogroup	First Detected Sequence (India) [Sequence Name|Collection Date]	First Detected Sequence (Global) [Sequence Name|Collection Date]	Frequency in Kerala Genomes (N=113)
K1	C313T	India/OR-RMRC2/2020|2020-03-19	Switzerland/BS-UHB-42167340/2020|2020-02-26	0.0035
	G3871T	India/DL-57012-CSIR-IGIB/2020|2020-08-02	Italy/LOM-UniMI-L343/2020|2020-03-04	0.0035
	G4936A	-	England/EXET-1368F9/2020|2020-04-29	0.0035
	C5700A	India/UP-NBRI-N46-TCQ289/2020|2020-03-24	India/UP-NBRI-N46-TCQ289/2020|2020-03-24	0.0035
	C16726T	India/MH-BJMC-965/2020|2020-04-12	France/OCC-SC525/2020|2020-03-02	0.0035
K2	G9389A	India/TN-CCMB-C6/2020|2020-04-26	India/TN-CCMB-C6/2020|2020-04-26	0.0033
K3	C1218T	India/TN-CCMB-C9/2020|2020-04-29	SaudiArabia/477/2020|2020-02-03	0.0022
	C27110T	India/TN-CCMB-C4-15/2020|2020-04-20	SaudiArabia/KAUST-MAKKAH146/2020|2020-03-24	0.0022
	T27384C	India/JK-NCDC-02370/2020|2020-03-29	Wuhan/OS52/2020|2020-01-10	0.0022
