# Supplementary material for: Initial Insights Into the Genetic Epidemiology of SARS-CoV-2 Isolates From Kerala Suggest Local Spread From Limited Introductions
Source: Front Genet. 2021 Mar 17;12:630542. doi: 10.3389/fgene.2021.630542 (PMC8010186; doi:10.3389/fgene.2021.630542)
Supplement: Supplementary Table 3 — Data summary of the samples sequenced by COVIDSeq Protocol and processed using a custom pipeline. [file Table_3.XLSX]

## Sheet: Sheet1
Gene	Amino-Acid Site	MEME	SLAC (dN/dS>1)	FEL	Corresponding Variant in Kerala Dataset	Functional Annotation
ORF1a	1345	p = 0.0388	p = 0.078	p = 0.0262	-	-
	16	p = 0.0364	p = 0.004	p = 0.0244	313C>T (ORF1a:L16L)	CD4 Epitope: orf1ab polyprotein_KTHVQLSLPVLQVRD
	1812	p = 0.0354	p = 0.089	p = 0.0243	5700C>A (ORF1a:A1812D)	CD4 Epitope: orf1ab polyprotein_ESPFVMMSAPPAQYE
	2016	p = 0.0218	p = 0.128	p = 0.0138	-	-
	2586	p = 0.0002	p = 0.001	p = 0.0001	-	-
	2839	p = 0.0294	p = 0.039	p = 0.0195	8782C>T (ORF1a:S2839S)	-
	3606	p = 0.0096	p = 0.001	p = 0.0056	11083G>T (ORF1a:L3606F)	CD4 Epitope: orf1ab polyprotein_SLFFFLYENAFLPFA CD8 Epitope: orf1ab_FLYENAFLPFAM
	549	p = 0.0872	p = 0.088	p = 0.0657	-	-
	561	p = 0.0936	p = 0.146	p = 0.0714	-	-
	857	p = 0.0013	p = 0.001	p = 0.0006	-	-
	924	p = 0.0640	p = 0.090	p = 0.0461	3037C>T (ORF1a:F924F)	-
ORF1b	1896	p = 0.0224	p = 0.096	p = 0.0234	19153A>G (ORF1b:T1896A)	CD4 Epitope: orf1ab polyprotein_YKIEELFYSYATHSD CD8 Epitope: orf1ab_SYATHSDKF
	2027	p = 0.0985	p = 0.396	p = 0.0956	-	-
	2475	p = 0.0267	p = 0.100	p = 0.0172	-	-
	2695	p = 0.0829	p = 0.132	p = 0.0629	-	-
	619	p = 0.0385	p = 0.014	p = 0.0259	-	-
	656	p = 0.0596	p = 0.278	p = 0.0429	-	-
S	294	p = 0.0006	p = 0.003	p = 0.0003	22444C>T (S:D294D)	RT-PCR Primer/Probe Name: SARS-CoV-2_IBS_S2
	302	p = 0.0419	p = 0.088	p = 0.0286	22468G>T (S:T302T)	CD8 Epitope: surface glycoprotein_SETKCTLKSF
