# Supplementary material for: Initial Insights Into the Genetic Epidemiology of SARS-CoV-2 Isolates From Kerala Suggest Local Spread From Limited Introductions
Source: Front Genet. 2021 Mar 17;12:630542. doi: 10.3389/fgene.2021.630542 (PMC8010186; doi:10.3389/fgene.2021.630542)
Supplement: Supplementary Table 5 — Summary of novel genetic variants and their frequencies in the dataset. [file Table_1.XLSX]

## Sheet: Sheet1
Variant	Gene	Variant type	Classification	Amino Acid Change	Domain/Functional Region	Frequency (Kerala N = 179)
21486T>C	ORF1b	Coding mutation	Synonymous SNV	S2673S	NA	4(2.235%)
23719T>C	S	Coding mutation	Synonymous SNV	T719T	NA	2(1.117%)
25281G>A	S	Coding mutation	Non-Synonymous SNV	C1240Y	NA	1(0.559%)
27643C>A	ORF7a	Coding mutation	Non-Synonymous SNV	P84T	NA	5(2.793%)
Table 5: Summary of novel genetic variants and their frequencies in the dataset.
