# Supplementary material for: Initial Insights Into the Genetic Epidemiology of SARS-CoV-2 Isolates From Kerala Suggest Local Spread From Limited Introductions
Source: Front Genet. 2021 Mar 17;12:630542. doi: 10.3389/fgene.2021.630542 (PMC8010186; doi:10.3389/fgene.2021.630542)
Supplement: Supplementary Table 11 — Summary of variants mapping to diagnostic RT-PCR primers or probes. [file Table_4.XLSX]

## Sheet: Sheet1
Variant	Gene	Primer/Probe Name	Primer / Probe Sequence Reference Sequence Variant is Underlined	Tm With Ref/With Variant	No of genomes with variant N=179 (Freq)	Freq in Global Dataset N=32286
14120 C>T	ORF1b	SARS-CoV-2_IBS_RdRP3_R	3’-ACTACCTGGCGTGGTTTGTA-5’ 5’-TGATGGATCGCACCAAACAT-3’	51.8 / 49.7	1 (0.559%)	36(0.112%)
22444 C>T	S	SARS-CoV-2_IBS_S2_R	3’-AGGGTCAAGTGCACAGTCTA-5’ 5’-TCCTAGTTCACGTGTCAGAT-3’	51.8 / 49.7	8 (4.469%)	372(1.152%)
26367 G>C	E	SARS-CoV-2_IBS_E2_R	3’-AGCAGTACGCACACAATCG-5’ 5’-TCGTCATCCGTGTGTTAGC-3’	51.1 / 49.7	2 (1.117%)	6(0.019%)
28854 C>T	N	SARS-CoV-2_IBS_N2_R	3’-TGAACTGTTGCGACTACGTG-5’ 5’-ATTTGACAACGCTGATGCAC-3’	51.8 / 49.7	6 (3.352%)	1180(3.655%)
28899 G>T	N	2019-nCoV-NFP	5’-GGGGAACTTCTCCTGCTAGAAT-3’ 3’-CCCCTTGAAGAGGAAGATATTA-5’	54.8 / 51.1	2 (1.117%)	95(0.294%)
Supplementary Table 11: Summary of variants mapping to diagnostic RT-PCR primers or probes
